# Supplementary material for: Minimally Invasive Controlled Growing Rods for the Surgical Treatment of Early-Onset Scoliosis—A Surgical Technique Video
Source: J Pers Med. 2024 May 21;14(6):548. doi: 10.3390/jpm14060548 (PMC11205236; doi:10.3390/jpm14060548)
Supplement: Supplementary file 1 [file jpm-14-00548-s001.zip]

Archive with 1 entries (1 files):
- jpm-3009400-supplementary.MOV
